# Supplementary material for: ﻿Carexduanensis (Carexsect.Rhomboidales), a new species of Cyperaceae from limestone areas of Guangxi, China
Source: PhytoKeys. 2024 May 2;241:221–8. doi: 10.3897/phytokeys.241.121098 (PMC11082484; doi:10.3897/phytokeys.241.121098)
Supplement: XML Treatment for Carex duanensis [file phytokeys.241.121098-treatment1.xml]

<!DOCTYPE tp:taxon-treatment
  PUBLIC "-//TaxonX//DTD Taxonomic Treatment Publishing DTD v0 20100105//EN" "tax-treatment-NSO.dtd">
<tp:taxon-treatment xmlns:tp="http://www.plazi.org/taxpub"><tp:treatment-meta><kwd-group><label>Taxon classification</label><kwd>
              <named-content content-type="kingdom">Plantae</named-content>
            </kwd><kwd>
              <named-content content-type="order">Poales</named-content>
            </kwd><kwd>
              <named-content content-type="family">Cyperaceae</named-content>
            </kwd></kwd-group><mixed-citation publication-type="journal"><person-group><name><surname>Lu</surname><given-names>Zhao-Cen</given-names></name><name><surname>Lu</surname><given-names>Yi-Fei</given-names></name><name><surname>Chang</surname><given-names>Shi-Li</given-names></name><name><surname>Mo</surname><given-names>Ming-Lin</given-names></name><name><surname>Jin</surname><given-names>Xiao-Feng</given-names></name></person-group><article-title>﻿<italic><tp:taxon-name><tp:taxon-name-part taxon-name-part-type="genus" reg="Carex">Carex</tp:taxon-name-part><tp:taxon-name-part taxon-name-part-type="species" reg="duanensis">duanensis</tp:taxon-name-part></tp:taxon-name></italic> (<tp:taxon-name><tp:taxon-name-part taxon-name-part-type="genus" reg="Carex">Carex</tp:taxon-name-part><tp:taxon-name-part taxon-name-part-type="infraspecific-rank">sect.</tp:taxon-name-part><tp:taxon-name-part taxon-name-part-type="section" reg="Rhomboidales">Rhomboidales</tp:taxon-name-part></tp:taxon-name>), a new species of <tp:taxon-name><tp:taxon-name-part taxon-name-part-type="family">Cyperaceae</tp:taxon-name-part></tp:taxon-name> from limestone areas of Guangxi, China</article-title><source>PhytoKeys</source><day>02</day><month>05</month><year>2024</year><volume>241</volume><fpage>221</fpage><lpage>228</lpage><pub-id pub-id-type="doi">10.3897/phytokeys.241.121098</pub-id></mixed-citation></tp:treatment-meta><tp:nomenclature><label>﻿</label><tp:taxon-name>
            <object-id xmlns:xlink="http://www.w3.org/1999/xlink" content-type="arpha" xlink:type="simple">0893C672-9830-5648-BA15-4FB81BDCED87</object-id>
            <tp:taxon-name-part taxon-name-part-type="genus" reg="Carex">Carex</tp:taxon-name-part>
            <tp:taxon-name-part taxon-name-part-type="species" reg="duanensis">duanensis</tp:taxon-name-part>
            <object-id xmlns:xlink="http://www.w3.org/1999/xlink" content-type="ipni" xlink:type="simple">urn:lsid:ipni.org:names:77340986-1</object-id>
          </tp:taxon-name><tp:taxon-authority>Z.C.Lu, Y.F.Lu &amp; X.F.Jin</tp:taxon-authority><tp:taxon-status xmlns:xlink="http://www.w3.org/1999/xlink" xlink:type="simple">sp. nov.</tp:taxon-status><xref ref-type="fig" rid="F1">Figs 1A–F</xref><xref ref-type="fig" rid="F2">, 2A–G Chinese name: dū ān tái cǎo (都安薹草)</xref></tp:nomenclature><tp:treatment-sec sec-type="description" id="SECID0EMOAC"><title>Diagnostic description.</title><p>This new species is similar to <italic><tp:taxon-name><tp:taxon-name-part taxon-name-part-type="genus" reg="Carex">Carex</tp:taxon-name-part><tp:taxon-name-part taxon-name-part-type="species" reg="calcicola">calcicola</tp:taxon-name-part></tp:taxon-name></italic> Tang &amp; F.T.Wang, but differs in having culms central (vs. culms lateral), leaf blades 3–5.5 mm wide (vs. 7–15 mm wide), bracts longer than spikes (vs. shorter than spikes or nearly equal in length), utricles 4–5 mm long (vs. 5.5–6.5 mm long), shorter, and nutlets abruptly contracted into an erect beak at apex (vs. curved or coiled beak at apex).</p></tp:treatment-sec><tp:treatment-sec sec-type="material" id="SECID0E4OAC"><title>Type.</title><p>China. Guangxi: Du’an County, National Geopark in Dongmiao Town, <named-content xmlns:xlink="http://www.w3.org/1999/xlink" content-type="dwc:verbatimCoordinates" xlink:type="simple"><named-content content-type="geo-json" specific-use="{&#34;type&#34;:&#34;Point&#34;,&#34;coordinates&#34;:[107.987222,23.994722]}" id="NCID0EGPAC" xlink:type="simple">23°59'41"N, 107°59'14"E</named-content></named-content>, limestone slope, alt. 240 m, 5 May 2021, <italic>W. B. Xu, C. R. Lin &amp; Z. C. Lu 14641</italic> (holotype: IBK! barcode IBK00457898; isotypes: IBK! barcode IBK00457899, ZJFC!).</p></tp:treatment-sec><tp:treatment-sec sec-type="description" id="SECID0ENPAC"><title>Description.</title><p>Perennial herbs. Rhizomes short, woody, thick. Culms central, caespitose, 20–50 cm tall, trigonous, slightly scabrous, base with dark brown fibrous sheaths. Leaves longer than culms; blades 3–5.5 mm wide, leathery, margin slightly involuted, scabrous on margins and abaxial leaf surfaces. Bracts leaf-like, longer than spikes, sheathed; sheaths 10–30 mm long. Spikes 3–6; terminal spike staminate, clavate-cylindrical, 3–7 cm long, 2–3 mm wide, base with a 1.5–2.5 cm long peduncle; lateral spikes androgynous, rarely pistillate, cylindrical, 3–5(–8) cm long, 5–7 mm wide, staminate part 1–3 cm long, densely flowered, pistillate part 1.5–4 cm long, sparsely flowered, base with a 1–5 cm long peduncle; peduncles enclosed or slightly exserted from bract sheaths. Staminate glumes oblong-lanceolate, 4–5.5 mm long, yellow-brown, obtuse or acuminate at apex, pale yellow-brown 3-veined dorsal costa. Pistillate glumes (basal part) broadly ovate, ca. 4 mm long, yellow-white, acuminate at apex, yellow 3-veined dorsal costa excurrent into a scabrous awn, middle and upper ones ovate, 3–3.5 mm long, yellow-white, acuminate at apex, yellow 3-veined dorsal costa excurrent into a 0.5–1 mm long scabrous awn. Utricles yellow-green, ovoid (excluding beak), obtusely trigonous, 4–5 mm long (including beak), longer than pistillate glumes, chartaceous, distinctly thinly veined, glabrous, base cuneate, apex gradually contracted into a 2–2.2 mm long beak, orifice 2-lobed with short teeth. Nutlets tightly enveloped, rhombic-ovoid, trigonous, castaneous, 2.5–3 mm long, with 3 angles constricted at middle, sides concave above and below, base with a curved stipe, apex abruptly contracted into a ca. 1 mm long beak, beak erect or slightly curved, annulate at orifice; style thickened at base; stigmas 3.</p></tp:treatment-sec><tp:treatment-sec sec-type="etymology" id="SECID0ESPAC"><title>Etymology.</title><p>The specific epithet ‘<italic>duanensis</italic>’ refers to the type locality of this new species.</p></tp:treatment-sec><tp:treatment-sec sec-type="phenology" id="SECID0EDAAE"><title>Phenology.</title><p>Flowering and fruiting mid-March to early May.</p></tp:treatment-sec><tp:treatment-sec sec-type="distribution" id="SECID0EIAAE"><title>Distribution and Habitat.</title><p><italic><tp:taxon-name><tp:taxon-name-part taxon-name-part-type="genus" reg="Carex">Carex</tp:taxon-name-part><tp:taxon-name-part taxon-name-part-type="species" reg="duanensis">duanensis</tp:taxon-name-part></tp:taxon-name></italic> has only been collected from limestone areas of Guangxi, China. It is currently known to grow sporadically in forests or shrubs on limestone slopes, at an elevation of 200–500 m.</p></tp:treatment-sec><tp:treatment-sec sec-type="material" id="SECID0EZAAE"><title>Additional specimens examined</title><p><bold>(paratypes).</bold> China. Guangxi: Du’an County, National Geopark in Dongmiao Town, <named-content xmlns:xlink="http://www.w3.org/1999/xlink" content-type="dwc:verbatimCoordinates" xlink:type="simple"><named-content content-type="geo-json" specific-use="{&#34;type&#34;:&#34;Point&#34;,&#34;coordinates&#34;:[107.987222,23.994722]}" id="NCID0EEBAE" xlink:type="simple">23°59'41"N, 107°59'14"E</named-content></named-content>, limestone slope, alt. 240 m, 5 May 2021, <italic>W. B. Xu, C. R. Lin &amp; Z. C. Lu 14640</italic> (IBK!, ZJFC!); the same locality, 5 May 2021, <italic>W. B. Xu, C. R. Lin &amp; Z. C. Lu 14642</italic> (IBK!, ZJFC!); Nongshui, Yu’an Village of Dongmiao Town, <named-content xmlns:xlink="http://www.w3.org/1999/xlink" content-type="dwc:verbatimCoordinates" xlink:type="simple"><named-content content-type="geo-json" specific-use="{&#34;type&#34;:&#34;Point&#34;,&#34;coordinates&#34;:[107.944269,23.963158]}" id="NCID0EQBAE" xlink:type="simple">23°57'47.37"N, 107°56'39.37"E</named-content></named-content>, in limestone thickets slope, alt. 290 m, 13 March 2023, <italic>W. B. Xu, C. R. Lin, Z. C. Lu &amp; J. Q. Huang 15556</italic> (IBK!); Nongyi, Ditong Village of Dongmiao Town, <named-content xmlns:xlink="http://www.w3.org/1999/xlink" content-type="dwc:verbatimCoordinates" xlink:type="simple"><named-content content-type="geo-json" specific-use="{&#34;type&#34;:&#34;Point&#34;,&#34;coordinates&#34;:[107.868381,23.980978]}" id="NCID0E1BAE" xlink:type="simple">23°58'51.52"N, 107°52'06.17"E</named-content></named-content>, in limestone slope, alt. 465 m, 13 March 2023, <italic>W. B. Xu, C. R. Lin, Z. C. Lu &amp; J. Q. Huang 15579</italic> (IBK!); Yizhou City, Latan Village of Anma Town, <named-content xmlns:xlink="http://www.w3.org/1999/xlink" content-type="dwc:verbatimCoordinates" xlink:type="simple"><named-content content-type="geo-json" specific-use="{&#34;type&#34;:&#34;Point&#34;,&#34;coordinates&#34;:[108.468611,24.703889]}" id="NCID0EECAE" xlink:type="simple">24°42'14"N, 108°28'07"E</named-content></named-content>, under limestone forests, alt. 250 m, 1 May 2021, <italic>W. B. Xu, C. R. Lin &amp; Z. C. Lu 14459</italic> (IBK!).</p></tp:treatment-sec><tp:treatment-sec sec-type="conservation status" id="SECID0ELCAE"><title>Conservation status.</title><p>The new species has been found in three localities in Du’an County and one locality in Yizhou City, Guangxi, China. One locality is in Du’an County, National Geopark in Dongmiao Town, two localities are in the assessment area of Southwest Karst National Park, which is currently being prepared; the populations are in protected areas where they are less threatened. According to the IUCN Red List Categories and Criteria (<xref ref-type="bibr" rid="B5">IUCN 2022</xref>), <italic><tp:taxon-name><tp:taxon-name-part taxon-name-part-type="genus" reg="Carex">Carex</tp:taxon-name-part><tp:taxon-name-part taxon-name-part-type="species" reg="duanensis">duanensis</tp:taxon-name-part></tp:taxon-name></italic> will be considered in the Least Concern (LC) category.</p></tp:treatment-sec><tp:treatment-sec sec-type="SEM micromorphology" id="SECID0EADAE"><title>SEM micromorphology.</title><p>SEM micromorphology uses detailed descriptions which are shown in Figs <xref ref-type="fig" rid="F1">1</xref>, <xref ref-type="fig" rid="F2">2</xref>. The utricles of <italic><tp:taxon-name><tp:taxon-name-part taxon-name-part-type="genus" reg="Carex">Carex</tp:taxon-name-part><tp:taxon-name-part taxon-name-part-type="species" reg="duanensis">duanensis</tp:taxon-name-part></tp:taxon-name></italic> and <italic><tp:taxon-name><tp:taxon-name-part taxon-name-part-type="genus" reg="Carex">C.</tp:taxon-name-part><tp:taxon-name-part taxon-name-part-type="species" reg="calcicola">calcicola</tp:taxon-name-part></tp:taxon-name></italic> are both obovoid, glabrous, with many longitudinal veins; beak margins prickly-hairy, and short and sharp 2-teethed at the top (Fig. <xref ref-type="fig" rid="F3">3</xref>), but the utricle length of <italic><tp:taxon-name><tp:taxon-name-part taxon-name-part-type="genus" reg="Carex">C.</tp:taxon-name-part><tp:taxon-name-part taxon-name-part-type="species" reg="duanensis">duanensis</tp:taxon-name-part></tp:taxon-name></italic> is slightly shorter than those of <italic><tp:taxon-name><tp:taxon-name-part taxon-name-part-type="genus" reg="Carex">C.</tp:taxon-name-part><tp:taxon-name-part taxon-name-part-type="species" reg="calcicola">calcicola</tp:taxon-name-part></tp:taxon-name></italic>. The nutlet shapes of <italic><tp:taxon-name><tp:taxon-name-part taxon-name-part-type="genus" reg="Carex">C.</tp:taxon-name-part><tp:taxon-name-part taxon-name-part-type="species" reg="duanensis">duanensis</tp:taxon-name-part></tp:taxon-name></italic> and <italic><tp:taxon-name><tp:taxon-name-part taxon-name-part-type="genus" reg="Carex">C.</tp:taxon-name-part><tp:taxon-name-part taxon-name-part-type="species" reg="calcicola">calcicola</tp:taxon-name-part></tp:taxon-name></italic> are both rhombic-ovoid, with 3 angles constricted at middle and epidermal cells 5- or 6-gonal, rarely 4-gonal, with straight anticlinal walls and solitary rarely 2 silica bodies. The nutlet beak of <italic><tp:taxon-name><tp:taxon-name-part taxon-name-part-type="genus" reg="Carex">C.</tp:taxon-name-part><tp:taxon-name-part taxon-name-part-type="species" reg="duanensis">duanensis</tp:taxon-name-part></tp:taxon-name></italic> is erect, whereas that of <italic><tp:taxon-name><tp:taxon-name-part taxon-name-part-type="genus" reg="Carex">C.</tp:taxon-name-part><tp:taxon-name-part taxon-name-part-type="species" reg="calcicola">calcicola</tp:taxon-name-part></tp:taxon-name></italic> is curved (Fig. <xref ref-type="fig" rid="F4">4</xref>).</p><fig id="F1" position="float" orientation="portrait"><object-id xmlns:xlink="http://www.w3.org/1999/xlink" content-type="doi" xlink:type="simple">10.3897/phytokeys.241.121098.figure1</object-id><object-id xmlns:xlink="http://www.w3.org/1999/xlink" content-type="arpha" xlink:type="simple">8D316F68-CE47-551B-A9A9-2462FA80F718</object-id><label>Figure 1.</label><caption><p><italic><tp:taxon-name><tp:taxon-name-part taxon-name-part-type="genus" reg="Carex">Carex</tp:taxon-name-part><tp:taxon-name-part taxon-name-part-type="species" reg="duanensis">duanensis</tp:taxon-name-part></tp:taxon-name></italic> sp. nov. <bold>A</bold> habit <bold>B</bold> lateral spikes <bold>C</bold> utricles <bold>D</bold> nutlets <bold>E</bold> pistillate glumes of middle and upper part <bold>F</bold> staminate glumes.</p></caption><graphic xmlns:xlink="http://www.w3.org/1999/xlink" xlink:href="phytokeys-241-221_article-121098__-g001.jpg" position="float" orientation="portrait" xlink:type="simple" id="oo_1041234.jpg"><uri content-type="original_file" xlink:type="simple">https://binary.pensoft.net/fig/1041234</uri></graphic></fig><fig id="F2" position="float" orientation="portrait"><object-id xmlns:xlink="http://www.w3.org/1999/xlink" content-type="doi" xlink:type="simple">10.3897/phytokeys.241.121098.figure2</object-id><object-id xmlns:xlink="http://www.w3.org/1999/xlink" content-type="arpha" xlink:type="simple">198E497E-66DB-5A90-96BC-C14148E83A18</object-id><label>Figure 2.</label><caption><p><italic><tp:taxon-name><tp:taxon-name-part taxon-name-part-type="genus" reg="Carex">Carex</tp:taxon-name-part><tp:taxon-name-part taxon-name-part-type="species" reg="duanensis">duanensis</tp:taxon-name-part></tp:taxon-name></italic> sp. nov. <bold>A</bold> habit <bold>B</bold> staminate glume <bold>C</bold> pistillate glume of basal part <bold>D, E</bold> pistillate glumes of middle and upper part <bold>F</bold> utricle <bold>G</bold> nutlet. (Drawn by Xiao-Feng Jin; based on the holotype: <italic>W.B.Xu et al. 14641</italic> in IBK).</p></caption><graphic xmlns:xlink="http://www.w3.org/1999/xlink" xlink:href="phytokeys-241-221_article-121098__-g002.jpg" position="float" orientation="portrait" xlink:type="simple" id="oo_1041235.jpg"><uri content-type="original_file" xlink:type="simple">https://binary.pensoft.net/fig/1041235</uri></graphic></fig><fig id="F3" position="float" orientation="portrait"><object-id xmlns:xlink="http://www.w3.org/1999/xlink" content-type="doi" xlink:type="simple">10.3897/phytokeys.241.121098.figure3</object-id><object-id xmlns:xlink="http://www.w3.org/1999/xlink" content-type="arpha" xlink:type="simple">B37A4906-90DE-58BD-8078-E58F01AEDA8C</object-id><label>Figure 3.</label><caption><p>SEM micromorphology of utricles of <italic><tp:taxon-name><tp:taxon-name-part taxon-name-part-type="genus" reg="Carex">Carex</tp:taxon-name-part><tp:taxon-name-part taxon-name-part-type="species" reg="duanensis">duanensis</tp:taxon-name-part></tp:taxon-name></italic> (<bold>A–C</bold>) and <italic><tp:taxon-name><tp:taxon-name-part taxon-name-part-type="genus" reg="Carex">C.</tp:taxon-name-part><tp:taxon-name-part taxon-name-part-type="species" reg="calcicola">calcicola</tp:taxon-name-part></tp:taxon-name></italic> (<bold>D–F</bold>) <bold>A, D</bold> overview <bold>B, E</bold> surface <bold>C, F</bold> beak . Scale bars: 1 mm (<bold>A, D</bold>); 200 μm (<bold>B, C, E, F</bold>)</p></caption><graphic xmlns:xlink="http://www.w3.org/1999/xlink" xlink:href="phytokeys-241-221_article-121098__-g003.jpg" position="float" orientation="portrait" xlink:type="simple" id="oo_1041236.jpg"><uri content-type="original_file" xlink:type="simple">https://binary.pensoft.net/fig/1041236</uri></graphic></fig><fig id="F4" position="float" orientation="portrait"><object-id xmlns:xlink="http://www.w3.org/1999/xlink" content-type="doi" xlink:type="simple">10.3897/phytokeys.241.121098.figure4</object-id><object-id xmlns:xlink="http://www.w3.org/1999/xlink" content-type="arpha" xlink:type="simple">25072D8A-D493-5D81-8D87-86EE6415233F</object-id><label>Figure 4.</label><caption><p>SEM micromorphology of nutlets of <italic><tp:taxon-name><tp:taxon-name-part taxon-name-part-type="genus" reg="Carex">Carex</tp:taxon-name-part><tp:taxon-name-part taxon-name-part-type="species" reg="duanensis">duanensis</tp:taxon-name-part></tp:taxon-name></italic> (<bold>A, B</bold>) and <italic><tp:taxon-name><tp:taxon-name-part taxon-name-part-type="genus" reg="Carex">C.</tp:taxon-name-part><tp:taxon-name-part taxon-name-part-type="species" reg="calcicola">calcicola</tp:taxon-name-part></tp:taxon-name></italic> (<bold>C, D</bold>) <bold>A, C</bold> overview <bold>B, D</bold> surface, Scale bar: 1 mm (<bold>A, C</bold>); 50 μm (<bold>B, D</bold>)</p></caption><graphic xmlns:xlink="http://www.w3.org/1999/xlink" xlink:href="phytokeys-241-221_article-121098__-g004.jpg" position="float" orientation="portrait" xlink:type="simple" id="oo_1041237.jpg"><uri content-type="original_file" xlink:type="simple">https://binary.pensoft.net/fig/1041237</uri></graphic></fig></tp:treatment-sec><tp:treatment-sec sec-type="notes" id="SECID0EYLAE"><title>Notes.</title><p><italic><tp:taxon-name><tp:taxon-name-part taxon-name-part-type="genus" reg="Carex">Carex</tp:taxon-name-part><tp:taxon-name-part taxon-name-part-type="species" reg="duanensis">duanensis</tp:taxon-name-part></tp:taxon-name></italic> has nutlets rhombic-ovoid, obtusely trigonous, with 3 angles constricted at middle, sides concave above and below, apex abruptly contracted into a ca. 1 mm long beak, beak erect or slightly curved, annulate at orifice. Based on these morphological characters, <italic><tp:taxon-name><tp:taxon-name-part taxon-name-part-type="genus" reg="Carex">C.</tp:taxon-name-part><tp:taxon-name-part taxon-name-part-type="species" reg="duanensis">duanensis</tp:taxon-name-part></tp:taxon-name></italic> belongs to <tp:taxon-name><tp:taxon-name-part taxon-name-part-type="genus" reg="Carex">C.</tp:taxon-name-part><tp:taxon-name-part taxon-name-part-type="infraspecific-rank">sect.</tp:taxon-name-part><tp:taxon-name-part taxon-name-part-type="section" reg="Rhomboidales">Rhomboidales</tp:taxon-name-part></tp:taxon-name> and is similar to <italic><tp:taxon-name><tp:taxon-name-part taxon-name-part-type="genus" reg="Carex">C.</tp:taxon-name-part><tp:taxon-name-part taxon-name-part-type="species" reg="calcicola">calcicola</tp:taxon-name-part></tp:taxon-name></italic> (<xref ref-type="bibr" rid="B4">Dai et al. 2010</xref>), but differs from the latter in having culms central, leaf blades 3–5.5 mm wide, bracts longer than spikes, utricles 4–5 mm long, shorter, and nutlets abruptly contracted into an erect beak at apex. The morphological differences of <italic><tp:taxon-name><tp:taxon-name-part taxon-name-part-type="genus" reg="Carex">C.</tp:taxon-name-part><tp:taxon-name-part taxon-name-part-type="species" reg="duanensis">duanensis</tp:taxon-name-part></tp:taxon-name></italic> and <italic><tp:taxon-name><tp:taxon-name-part taxon-name-part-type="genus" reg="Carex">C.</tp:taxon-name-part><tp:taxon-name-part taxon-name-part-type="species" reg="calcicola">calcicola</tp:taxon-name-part></tp:taxon-name></italic> are shown in Table <xref ref-type="table" rid="T1">1</xref>.</p><table-wrap id="T1" position="float" orientation="portrait"><label>Table 1.</label><caption><p>Morphological characters distinguishing <italic><tp:taxon-name><tp:taxon-name-part taxon-name-part-type="genus" reg="Carex">C.</tp:taxon-name-part><tp:taxon-name-part taxon-name-part-type="species" reg="duanensis">duanensis</tp:taxon-name-part></tp:taxon-name></italic> from <italic><tp:taxon-name><tp:taxon-name-part taxon-name-part-type="genus" reg="Carex">C.</tp:taxon-name-part><tp:taxon-name-part taxon-name-part-type="species" reg="calcicola">calcicola</tp:taxon-name-part></tp:taxon-name></italic>.</p></caption><table id="TID0EABAG" rules="all"><tbody><tr><th rowspan="1" colspan="1">Characters</th><th rowspan="1" colspan="1">
                    <italic>
                      <tp:taxon-name><tp:taxon-name-part taxon-name-part-type="genus" reg="Carex">C.</tp:taxon-name-part><tp:taxon-name-part taxon-name-part-type="species" reg="duanensis">duanensis</tp:taxon-name-part></tp:taxon-name>
                    </italic>
                  </th><th rowspan="1" colspan="1">
                    <italic>
                      <tp:taxon-name><tp:taxon-name-part taxon-name-part-type="genus" reg="Carex">C.</tp:taxon-name-part><tp:taxon-name-part taxon-name-part-type="species" reg="calcicola">calcicola</tp:taxon-name-part></tp:taxon-name>
                    </italic>
                  </th></tr><tr><td rowspan="1" colspan="1">1. Culms</td><td rowspan="1" colspan="1">Central</td><td rowspan="1" colspan="1">Lateral</td></tr><tr><td rowspan="1" colspan="1">2. Leaf blades</td><td rowspan="1" colspan="1">3–5.5 mm wide</td><td rowspan="1" colspan="1">8–15 mm wide</td></tr><tr><td rowspan="1" colspan="1">3. Bracts</td><td rowspan="1" colspan="1">Longer than spikes</td><td rowspan="1" colspan="1">Shorter than spikes</td></tr><tr><td rowspan="1" colspan="1">4. Utricles</td><td rowspan="1" colspan="1">4–5 mm long</td><td rowspan="1" colspan="1">5.5–6.5 mm long</td></tr><tr><td rowspan="1" colspan="1">5. Nutlets</td><td rowspan="1" colspan="1">Abruptly contracted into an erect or slightly curved beak at apex</td><td rowspan="1" colspan="1">Abruptly contracted into a coiled or curved beak at apex</td></tr></tbody></table></table-wrap></tp:treatment-sec><ref-list><ref id="B5"><mixed-citation xmlns:xlink="http://www.w3.org/1999/xlink" xlink:type="simple">IUCN (<year>2022</year>) Guidelines for using the IUCN Red List Categories and Criteria. Version 15.1. Prepared by the Standards and Petitions Committee of the IUCN Species Survival Commission. <ext-link xlink:href="https://www.iucnredlist.org/resources/redlistguidelines" ext-link-type="uri" xlink:type="simple">https://www.iucnredlist.org/resources/redlistguidelines</ext-link> [accessed on 1 February 2024]</mixed-citation></ref><ref id="B4"><mixed-citation xmlns:xlink="http://www.w3.org/1999/xlink" xlink:type="simple"><person-group><name name-style="western"><surname>Dai</surname><given-names>LK</given-names></name><name name-style="western"><surname>Liang</surname><given-names>SY</given-names></name><name name-style="western"><surname>Zhang</surname><given-names>SR</given-names></name><name name-style="western"><surname>Tang</surname><given-names>YC</given-names></name></person-group> (<year>2010</year>) <italic><tp:taxon-name><tp:taxon-name-part taxon-name-part-type="genus">Carex</tp:taxon-name-part></tp:taxon-name></italic> In: Wu ZY, Raven PH, Hong DY (Eds) Flora of China. Vol. 23. Science Press, Beijing and Missouri Botanical Garden Press, St. Louis, 285–461.</mixed-citation></ref></ref-list></tp:taxon-treatment>
